# Supplementary material for: Antioxidant and Anti-Inflammatory Activity of Coffee Brew Evaluated after Simulated Gastrointestinal Digestion
Source: Nutrients. 2021 Dec 5;13(12):4368. doi: 10.3390/nu13124368 (PMC8705407; doi:10.3390/nu13124368)
Supplement: Supplementary file 1 [file nutrients-13-04368-s001.zip]

Archive with 1 entries (1 files):
- nutrients-1463152-supplementary.pdf
